# Supplementary material for: A Prognostic Model for Acute Myeloid Leukemia Based on IL-2/STAT5 Pathway-Related Genes
Source: Front Oncol. 2022 Feb 2;12:785899. doi: 10.3389/fonc.2022.785899 (PMC8847395; doi:10.3389/fonc.2022.785899)
Supplement: Supplementary file 8 [file Table_1.xlsx]

## Sheet: Sheet1
Accession number	Sample size	Survival information
GSE100885	2	Not available
GSE10258	15	Not available
GSE104570	5	Not available
GSE104594	8	Not available
GSE106291	250	Available
GSE107465	30	Not available
GSE108003	24	Not available
GSE108004-GPL16791	24	Not available
GSE108004-GPL570	30	Not available
GSE1195	12	Not available
GSE120221	25	Not available
GSE12417-GPL570	79	Available
GSE12417-GPL96	163	Available
GSE14468	526	Not available
GSE15210	61	Not available
GSE15434	251	Not available
GSE16432-GPL10105	45	Available
GSE16432-GPL10106	38	Available
GSE16432-GPL10107	82	Available
GSE16432-GPL10108	8	Available
GSE16432-GPL8650	25	Available
GSE16432-GPL8651	45	Available
GSE16432-GPL8652	50	Available
GSE16432-GPL8653	94	Available
GSE16432-GPL8654	49	Available
GSE17855	237	Not available
GSE19577	42	Not available
GSE21261	96	Not available
GSE2191	58	Not available
GSE22056	98	Not available
GSE22778-GPL10105	45	Available
GSE22778-GPL10106	38	Available
GSE22778-GPL10107	82	Available
GSE22778-GPL10108	8	Available
GSE22778-GPL8650	25	Available
GSE22778-GPL8651	45	Available
GSE22778-GPL8652	50	Available
GSE22778-GPL8653	94	Available
GSE22778-GPL8654	49	Available
GSE22845	154	Not available
GSE23025	124	Not available
GSE23143-GPL8650	23	Available
GSE23143-GPL8651	44	Available
GSE23143-GPL8652	50	Available
GSE23143-GPL8653	87	Available
GSE23143-GPL8654	49	Available
GSE23312-GPL10105	34	Available
GSE23312-GPL10106	29	Available
GSE23312-GPL10107	52	Available
GSE23312-GPL10108	3	Available
GSE23312-GPL8650	19	Available
GSE23312-GPL8651	16	Available
GSE23312-GPL8652	30	Available
GSE23312-GPL8653	55	Available
GSE23312-GPL8654	31	Available
GSE24006	54	Not available
GSE29883	12	Not available
GSE30257-GPL13781	65	Not available
GSE30257-GPL5175	93	Not available
GSE30258	65	Not available
GSE30285	93	Not available
GSE32246-GPL10105	42	Available
GSE32246-GPL10106	36	Available
GSE32246-GPL10107	66	Available
GSE32246-GPL10108	2	Available
GSE32246-GPL8650	24	Available
GSE32246-GPL8651	21	Available
GSE32246-GPL8652	31	Available
GSE32246-GPL8653	70	Available
GSE32246-GPL8654	41	Available
GSE34714	117	Not available
GSE34823	206	Not available
GSE35201	29	Not available
GSE35202	14	Not available
GSE35907	8	Not available
GSE37642-GPL570	140	Available
GSE37642-GPL96	422	Available
GSE38987	17	Not available
GSE42030	16	Not available
GSE43176	108	Not available
GSE50928	13	Not available
GSE52891	23	Not available
GSE63270	104	Not available
GSE65409	38	Not available
GSE68466	109	Not available
GSE6891	537	Not available
GSE70124	46	Not available
GSE71014	104	Available
GSE71800	18	Not available
GSE71840	9	Not available
GSE72061	3	Not available
GSE74183	14	Not available
GSE75086-GPL16686	32	Not available
GSE75086-GPL6244	4	Not available
GSE76008	227	Not available
GSE83449	80	Not available
GSE83532	293	Not available
GSE83533	134	Not available
GSE83534	427	Not available
GSE8653-GPL3320	10	Not available
GSE8653-GPL3334	8	Not available
GSE8653-GPL3355	9	Not available
GSE8653-GPL3428	12	Not available
GSE8653-GPL3526	8	Not available
GSE8653-GPL5697	13	Not available
GSE8653-GPL5698	18	Not available
GSE8653-GPL5699	15	Not available
GSE89565	112	Not available
GSE8970	34	Not available
GSE98310	22	Not available
GSE98380-GPL11154	6	Not available
GSE98380-GPL18573	24	Not available
OHSU	627	Available
TARGET	187	Available
TCGA	200	Available
