# Supplementary material for: A Prognostic Model for Acute Myeloid Leukemia Based on IL-2/STAT5 Pathway-Related Genes
Source: Front Oncol. 2022 Feb 2;12:785899. doi: 10.3389/fonc.2022.785899 (PMC8847395; doi:10.3389/fonc.2022.785899)
Supplement: Supplementary file 9 [file Table_2.xlsx]

## Sheet: Sheet1
	GSE37642-GPL96 (n = 417)	GSE106291 (n = 250)	GSE12417-GPL96 (n = 163)	GSE37642-GPL570 (n = 136)	GSE71014 (n = 104)	OHSU (n = 411)	TARGET (n = 156)	TCGA (n = 151)
Age (years)
<60	226 (54%)	132 (53%)	88 (54%)	68 (50%)	0 (0%)	182 (44%)	156 (100%)	83 (55%)
≥60	191 (46%)	118 (47%)	75 (46%)	68 (50%)	0 (0%)	228 (55%)	0 (0%)	68 (45%)
unknown	0 (0%)	0 (0%)	0 (0%)	0 (0%)	104 (100%)	1 (0%)	0 (0%)	0 (0%)
Gender
female	0 (0%)	130 (52%)	0 (0%)	0 (0%)	0 (0%)	0 (0%)	77 (49%)	70 (46%)
male	0 (0%)	120 (48%)	0 (0%)	0 (0%)	0 (0%)	0 (0%)	79 (51%)	81 (54%)
unknown	417 100%)	0 (0%)	163 (100%)	136 (100%)	104 (100%)	411 (100%)	0 (100%)	0 (0%)
RUNX1 mutation
Negative	311 (75%)	204 (82%)	0 (0%)	108 (79%)	0 (0%)	0 (0%)	0 (0%)	0 (0%)
Positive	59 (14%)	46 (18%)	0 (0%)	16 (12%)	0 (0%)	0 (0%)	0 (0%)	0 (0%)
unknown	47 (11%)	0 (0%)	163 (100%)	12 (9%)	104 (100%)	411 (100%)	156 (100%)	151 (100%)
RUNX1-RUNX1T1
Negative	394 (94%)	243 (97%)	0 (0%)	129 (95%)	0 (0%)	0 (0%)	0 (0%)	0 (0%)
Positive	23 (6%)	7 (3%)	0 (0%)	7 (5%)	0 (0%)	0 (0%)	0 (0%)	0 (0%)
unknown	0 (0%)	0 (0%)	163 (100%)	0 (0%)	104 (100%)	411 (100%)	156 (100%)	151 (100%)
NPM1 mutation
Negative	0 (0%)	0 (0%)	0 (0%)	0 (0%)	0 (0%)	310 (75%)	144 (92%)	110 (73%)
Positive	0 (0%)	0 (0%)	0 (0%)	0 (0%)	0 (0%)	99 (24%)	7 (4%)	38 (25%)
unknown	417 100%)	250 100%)	163 (100%)	136 (100%)	104 (100%)	2 (0%)	5 (3%)	3 (2%)
CEBPA mutation
Negative	0 (0%)	0 (0%)	0 (0%)	0 (0%)	0 (0%)	161 (39%)	145 (93%)	0 (0%)
Positive	0 (0%)	0 (0%)	0 (0%)	0 (0%)	0 (0%)	27 (7%)	9 (6%)	0 (0%)
unknown	417 100%)	250 100%)	163 (100%)	136 (100%)	104 (100%)	223 (54%)	2 (1%)	151 (100%)
FLT3 mutation
Negative	0 (0%)	0 (0%)	0 (0%)	0 (0%)	0 (0%)	315 (77%)	142 (91%)	101 (67%)
Positive	0 (0%)	0 (0%)	0 (0%)	0 (0%)	0 (0%)	95 (23%)	13 (8%)	43 (28%)
unknown	417 100%)	250 100%)	163 (100%)	136 (100%)	104 (100%)	1 (0%)	1 (1%)	7 (5%)
FAB classification
M0	14 (3%)	0 (0%)	5 (3%)	8 (6%)	0 (0%)	6 (1%)	4 (3%)	13 (9%)
M1	84 (20%)	0 (0%)	45 (28%)	29 (21%)	0 (0%)	8 (2%)	17 (11%)	37 (25%)
M2	117 (28%)	0 (0%)	45 (28%)	47 (35%)	0 (0%)	10 (2%)	37 (24%)	33 (22%)
M3	19 (5%)	0 (0%)	0 (0%)	7 (5%)	0 (0%)	10 (2%)	0 (0%)	15 (10%)
M4	104 (25%)	0 (0%)	42 (26%)	17 (13%)	0 (0%)	25 (6%)	43 (28%)	33 (22%)
M5	47 (11%)	0 (0%)	19 (12%)	19 (14%)	0 (0%)	31 8%)	30 (19%)	14 (9%)
M6	15 (4%)	0 (0%)	6 (4%)	7 (5%)	0 (0%)	0 (0%)	2 (1%)	2 (1%)
M7	2 (0%)	0 (0%)	0 (0%)	1 (1%)	0 (0%)	2 (0%)	7 (4%)	3 (2%)
unknown	15 (4%)	250 100%)	1 (1%)	1 (1%)	104 (100%)	319 (78%)	16 (10%)	1 (1%)
WBC
≤ 10 × 109/L	0 (0%)	0 (0%)	0 (0%)	0 (0%)	0 (0%)	130 (32%)	20 (13%)	0 (0%)
> 10 × 109/L	0 (0%)	0 (0%)	0 (0%)	0 (0%)	0 (0%)	219 (53%)	136 (87%)	0 (0%)
unknown	417 100%)	250 100%)	163 (100%)	136 (100%)	104 (100%)	62 (15%)	0 (0%)	151 (100%)
Platelets
≤ 40 × 109/L	0 (0%)	0 (0%)	0 (0%)	0 (0%)	0 (0%)	157 (38%)	0 (0%)	65 (43%)
> 40 × 109/L	0 (0%)	0 (0%)	0 (0%)	0 (0%)	0 (0%)	138 (34%)	0 (0%)	86 (57%)
unknown	417 100%)	250 100%)	163 (100%)	136 (100%)	104 (100%)	116 (28%)	156 (100%)	0 (0%)
LDH
≤ 300(U/L)	0 (0%)	0 (0%)	0 (0%)	0 (0%)	0 (0%)	45 (11%)	0 (0%)	0 (0%)
> 300 (U/L)	0 (0%)	0 (0%)	0 (0%)	0 (0%)	0 (0%)	128 (31%)	0 (0%)	0 (0%)
unknown	417 100%)	250 100%)	163 (100%)	136 (100%)	104 (100%)	238 (58%)	156 (100%)	151 (100%)
Bone marrow blasts
< 70%	0 (0%)	0 (0%)	0 (0%)	0 (0%)	0 (0%)	141 (34%)	59 (38%)	116 (77%)
≥ 70%	0 (0%)	0 (0%)	0 (0%)	0 (0%)	0 (0%)	143 (35%)	97 (62%)	35 (23%)
unknown	417 100%)	250 100%)	163 (100%)	136 (100%)	104 (100%)	127 (31%)	0 (0%)	0 (0%)
Cytogenetic abnormality
Normal	0 (0%)	0 (0%)	0 (0%)	0 (0%)	0 (0%)	0 (0%)	30 (19%)	79 (52%)
Complex	0 (0%)	0 (0%)	0 (0%)	0 (0%)	0 (0%)	0 (0%)	0 (0%)	18 (12%)
del (5q) / 5q-	0 (0%)	0 (0%)	0 (0%)	0 (0%)	0 (0%)	0 (0%)	0 (0%)	1 (1%)
del (7q) / 7q-	0 (0%)	0 (0%)	0 (0%)	0 (0%)	0 (0%)	0 (0%)	0 (0%)	5 (3%)
inv (16)	0 (0%)	0 (0%)	0 (0%)	0 (0%)	0 (0%)	0 (0%)	28 (18%)	7 (5%)
t (15;17)	0 (0%)	0 (0%)	0 (0%)	0 (0%)	0 (0%)	0 (0%)	0 (0%)	11 (7%)
t (8;21)	0 (0%)	0 (0%)	0 (0%)	0 (0%)	0 (0%)	0 (0%)	21 (13%)	7 (5%)
t (9;11)	0 (0%)	0 (0%)	0 (0%)	0 (0%)	0 (0%)	0 (0%)	0 (0%)	1 (1%)
t (9;22)	0 (0%)	0 (0%)	0 (0%)	0 (0%)	0 (0%)	0 (0%)	0 (0%)	1 (1%)
Trisomy 8	0 (0%)	0 (0%)	0 (0%)	0 (0%)	0 (0%)	0 (0%)	0 (0%)	6 (4%)
Other	0 (0%)	0 (0%)	0 (0%)	0 (0%)	0 (0%)	0 (0%)	66 (42%)	5 (3%)
unknown	417 100%)	250 100%)	163 (100%)	136 (100%)	104 (100%)	411 (100%)	11 (7%)	10 (7%)
