# Supplementary material for: A Prognostic Model for Acute Myeloid Leukemia Based on IL-2/STAT5 Pathway-Related Genes
Source: Front Oncol. 2022 Feb 2;12:785899. doi: 10.3389/fonc.2022.785899 (PMC8847395; doi:10.3389/fonc.2022.785899)
Supplement: Supplementary file 10 [file Table_3.xlsx]

## Sheet: Sheet1
#	Gene symbol
1	SQLE
2	DOCK1
3	IFITM3
4	IL2RA
5	PHGDH
6	SPATS2L
7	FHL1
8	LAPTM4B
9	CDK18
10	DDIT4
11	OLFML2A
12	SLC29A2
13	PACS2
14	ALDOC
15	CALCRL
16	ATP6V0E2
17	SPINT2
18	TNS3
19	ALDH2
20	CLIC2
21	NPDC1
22	IL1R1
23	TCF4
24	ARHGAP22
25	SOCS2
26	SCN9A
27	COL6A1
28	BMP2
29	PLA2G4A
30	KHDC1
31	CD109
32	KLF9
33	LAMC1
34	TBC1D12
35	SPAG1
36	GPR56
37	F2RL1
38	FAM124B
39	MPZL2
40	SLC2A5
41	SPON1
42	CSRP1
43	ASCC1
44	OXCT1
45	SCD
46	DUSP7
47	CSTB
48	NDFIP1
49	CPNE3
50	LSP1
51	LRRC16A
52	FRMD4B
53	CLCN5
54	ETS2
55	ARHGEF10
56	BCAT1
57	OPTN
58	TPD52
59	CGREF1
60	MOCS1
61	LPHN1
62	H1F0
63	PTP4A3
64	C10orf10
65	GSTA4
66	PLCB4
67	SLITRK5
68	DPYSL2
69	HIST3H2A
70	PHKA1
71	LOXL1
72	ALDH1A1
73	HMGA2
74	PAWR
75	SOX18
76	SASH1
77	CHRDL1
78	SEL1L3
79	KRT5
80	ENPP2
81	EHD2
82	GNG11
83	HLX
84	KIAA0125
85	MX2
86	RBPMS
87	REC8
88	MX1
89	BATF
90	IGF2R
91	PIM1
92	CCND3
93	MAP3K11
94	SYNJ2
95	FKBP5
96	BMP8B
97	C10orf128
98	HIST1H2AE
99	FAM127B
100	HIST1H3G
101	ARHGAP32
102	FAM92A1
103	DHCR24
104	TUSC1
105	SPOCK3
106	DNMT3B
107	C1RL
108	ACP6
109	CCL1
110	DAPK1
111	ENAH
112	GRAMD1C
113	ID1
114	MAPKBP1
115	ROBO3
116	SCRN1
117	SPATS2
118	HM13
119	PPM1F
120	RNF8
121	NCOR2
122	CAPZB
123	CCDC25
124	THOC2
125	FERMT3
126	ATP13A2
127	IRAK1
128	MED20
129	CROCC
130	CCDC6
131	SC5D
132	PLA2G6
133	SARM1
134	GRINA
135	PARVB
136	NRIP1
137	ACOT7
138	HCP5
139	HSPB1
140	DHCR7
141	HSPA2
142	OXCT2
143	ZSCAN1
144	PLXNC1
145	SORBS3
146	CPNE8
147	VAMP5
148	AKT3
149	HEYL
150	BAG2
151	FARP1
152	SH3BP5
153	DBN1
154	PLXNA1
155	STAC
156	ST14
157	DCHS1
158	SYTL4
159	MBOAT2
160	COL18A1
161	RAB34
162	TUFT1
163	SETBP1
164	MLF1
165	LGALSL
166	CYYR1
167	COL8A2
168	UNC13B
169	BAG3
170	SEMA3C
171	KCNJ2
172	SALL4
173	CNN3
174	ZNF532
175	LURAP1
176	FGD5
177	DPYSL3
178	CRISP3
179	SH3BP4
180	DPPA4
181	SLC18A2
182	PLSCR4
183	DSG2
184	KBTBD8
185	CCL2
186	VNN1
187	ARPC5L
188	SCAMP5
189	F12
190	SH3TC1
191	PITX1
192	MMRN1
193	MFAP2
194	APP
195	ARMCX1
196	CD52
197	COBL
198	DDX24
199	DIRAS3
200	FAM57A
201	GADD45A
202	GAS6
203	GBP2
204	GNA12
205	HS3ST1
206	JAM3
207	KAT2A
208	KLC2
209	LAIR2
210	LPIN1
211	MAP7
212	PPA1
213	RHOC
214	TPM2
215	FBXO21
216	MTCH1
217	PEG3
218	PLEKHM1
219	PPAP2B
220	RRP1B
221	SLC37A1
222	SP100
223	STK10
224	TFE3
225	TMEM38B
226	TRIM32
227	USP18
228	AMOT
229	ARAP1
230	NEK6
231	SH2B3
232	SH2D3C
233	SIN3B
234	SIRT6
235	KCNA5
