# Supplementary material for: A Prognostic Model for Acute Myeloid Leukemia Based on IL-2/STAT5 Pathway-Related Genes
Source: Front Oncol. 2022 Feb 2;12:785899. doi: 10.3389/fonc.2022.785899 (PMC8847395; doi:10.3389/fonc.2022.785899)
Supplement: Supplementary file 11 [file Table_4.xlsx]

## Sheet: CT values
	D1	D2	D3	D4	D5	D6	P1	P2	P3	P4	P5	P6	P7	P8	P9	P10	P11	P12	P13	P14	P15	P16	P17	P18	P19	P20	P21	P22	P23	P24	P25	P26	P27	P28
IFITM3
Rep1	19.3214	18.6006	20.5879	19.4546	22.0314	20.9824	23.4226	25.8507	20.2855	20.9129	16.9482	19.0783	19.533	20.097	20.4117	17.605	18.4985	19.387	20.1924	20.7187	20.3688	19.3743	21.8214	24.1838	21.3841	18.5294	20.3222	21.2527	18.6198	20.3771	21.2551	18.539	20.773	18.5117
Rep2	19.3583	18.537	20.3697	19.2468	22.1474	20.9584	22.9922	25.8731	20.4163	20.8062	17.0843	19.1225	19.4968	20.0403	20.3935	17.5332	18.4154	19.2065	20.1054	20.6125	20.3414	19.3813	21.9202	24.2186	21.1207	18.7821	19.9944	21.673	18.4092	20.2493	20.6939	18.3173	20.8113	18.4974
Rep3	19.4417	18.4156	20.3495	19.3639	21.9422	20.9974	22.7862	25.7751	20.4503	20.6337	17.0355	19.0757	19.6173	20.0565	20.4223	17.57	18.4228	19.1761	19.9928	20.6047	20.5199	19.5803	21.9339	24.0611	21.3704	18.877	19.9783	21.3473	18.1937	20.2153	20.6603	18.3366	20.7342	18.4663
BATF
Rep1	23.6876	23.775	23.9364	23.9361	23.7058	24.4783	23.9479	26.9122	24.3847	24.6433	24.7704	24.4484	23.3761	23.1957	23.714	24.276	23.1347	24.0715	24.1534	24.5682	24.7834	24.324	24.6337	25.3971	24.5932	24.9838	25.0135	25.5704	25.1057	23.7929	24.2401	24.1653	23.9471	24.1445
Rep2	23.5661	23.7958	23.8554	23.9062	23.5719	24.3711	23.986	26.9341	24.4726	24.4749	24.7821	24.1255	23.3999	23.2469	23.7502	24.1132	23.1423	24.1595	24.3109	24.3813	24.737	24.2732	24.5015	25.5634	24.6643	25.329	24.8451	25.7786	25.0204	23.8049	24.4219	24.0374	23.9877	24.2344
Rep3	23.3654	23.5056	23.9763	23.8797	23.6076	24.3855	23.6977	26.5292	24.831	24.4928	24.7101	24.3266	23.5293	23.2783	23.6468	24.3202	23.2423	24.0076	24.2119	24.3809	24.8563	24.2539	24.4283	25.3691	24.619	25.4791	24.9021	25.5709	25.178	23.8147	24.4913	24.0823	24.0161	24.2884
SOCS2
Rep1	30.1008	22.2792	29.7557	22.5523	27.5553	23.7159	27.2817	30.7923	26.7869	24.535	26.1527	27.1076	24.4432	24.2447	24.7658	25.6745	25.1003	24.0063	29.9042	24.1291	23.3998	23.9449	25.234	29.1858	27.8095	25.4976	25.8808	28.3443	26.9955	24.9827	25.3151	26.0973	24.9717	25.9045
Rep2	29.42	22.3539	30.4914	22.4492	27.7543	23.5911	27.3417	30.8325	26.9184	24.5334	26.0468	27.4847	24.4655	24.2335	24.7561	25.7811	25.0658	24.1756	30.0854	24.4135	23.6402	23.9091	25.1723	28.7285	27.8507	25.7166	25.9236	28.4966	27.1371	25.0677	25.5287	25.7888	25.3288	26.0694
Rep3	29.4541	22.3872	30.4749	23.6679	27.7793	23.7311	27.1674	31.5968	26.8356	24.5786	25.995	27.1468	24.676	24.3801	24.6681	25.7333	25.1415	24.0849	30.5565	23.747	23.5337	24.097	25.0288	28.6118	27.7746	25.789	25.8269	28.4062	27.1065	24.9308	25.4142	25.7234	25.3885	25.9615
SLC29A2
Rep1	26.9232	27.4345	27.9924	25.4534	27.4215	27.0985	26.7073	30.9597	27.661	27.3277	27.456	25.3602	26.1856	24.7547	25.4371	26.2635	26.8838	27.7846	27.9919	26.4958	26.4119	28.3507	27.8526	28.3948	27.8692	28.3772	26.6247	30.2768	26.9218	25.9366	26.4623	26.9734	25.8154	26.7885
Rep2	27.0849	27.81	27.8311	25.3345	27.2284	26.9613	26.9041	31.6856	27.7813	27.208	27.4932	25.5497	26.1334	24.8155	25.5706	25.9951	26.905	28.3527	28.4877	26.4418	26.5751	28.703	28.5662	28.3009	27.6783	27.787	26.8547	29.3354	26.7847	25.9745	26.1417	27.0873	25.7448	26.9573
Rep3	26.7678	27.849	28.4455	25.3019	27.1769	27.338	26.7381	28.4222	27.6309	27.2383	27.6169	25.515	25.6428	24.7161	25.3283	25.4134	26.6614	28.2642	27.8656	26.5235	26.4554	28.4907	27.7199	28.1145	28.199	28.345	26.4797	29.1498	26.8282	25.7367	26.5365	26.9037	25.6947	26.9914
PIM1
Rep1	21.7277	21.4839	21.4318	22.4498	21.6518	21.6334	24.0424	25.6725	22.9381	24.5334	22.4324	22.5336	21.5191	20.8878	21.4556	21.3424	21.3683	22.2044	22.2287	22.5328	22.7429	21.909	22.2974	24.9392	24.085	23.7158	23.8033	24.3749	23.0546	21.7263	22.0458	21.7436	21.6969	21.9516
Rep2	21.6905	21.5952	21.4774	22.4963	21.6812	21.7725	23.9146	25.5848	23.2156	24.4762	22.3957	22.4749	21.6366	20.8443	22.3877	21.2349	21.4748	22.236	22.3032	22.5395	22.6427	21.8885	22.2774	25.006	23.8932	23.8266	23.74	24.2986	22.9683	21.7919	22.159	21.7685	21.8195	22.0973
Rep3	21.738	21.5336	21.387	22.3363	25.1921	21.6787	23.6829	25.6669	23.0552	24.5231	22.5428	22.4598	21.508	21.438	21.6389	21.313	21.4615	22.239	22.1319	22.5315	22.5128	22.0038	22.2077	24.8089	23.9089	23.7168	23.7988	24.4422	22.9632	21.7789	22.1105	22.1223	21.7974	16.6857
IGF2R
Rep1	21.1233	26.8789	24.8302	26.1793	23.7996	26.2346	27.2504	32.0979	25.1557	26.4109	24.8992	25.8508	21.1814	20.7686	21.3895	21.6073	21.3622	22.7111	22.358	25.2405	26.6364	25.9407	25.0617	28.2486	26.612	26.2239	26.6562	26.5853	25.8514	21.5741	22.359	22.1436	21.6349	22.0275
Rep2	21.3611	27.0929	24.9489	26.433	23.8154	25.9304	26.7645	32.1099	24.927	26.3284	24.8435	25.8095	21.2638	20.7662	21.4681	21.6074	21.4419	22.8071	22.3731	25.2478	26.7302	26.2718	25.2207	28.6881	26.1395	25.9262	26.5704	26.3576	25.6569	21.6942	21.8403	22.1203	21.7329	22.1225
Rep3	20.9388	26.8886	24.7858	25.9559	23.7596	25.9694	26.659	30.925	24.9309	26.3879	24.8102	25.9064	21.5417	22.2317	21.3055	21.7631	21.4635	22.5665	22.6136	25.2243	26.7463	26.087	25.2302	28.2112	26.3129	26.1649	26.6985	26.4829	25.7271	21.8714	21.9278	22.1059	21.7834	22.048
β-actin
Rep1	14.3422	15.225	14.1007	14.4435	14.4002	15.5956	15.0512	21.1208	15.7774	15.9444	15.7141	15.707	15.9004	14.8937	15.9764	15.9513	15.3289	15.4315	14.6985	15.0625	15.3996	14.8645	15.4434	16.7126	15.9974	16.4385	16.2908	17.3012	16.4081	16.0796	16.6473	16.2015	16.0055	16.2009
Rep2	14.1751	15.2681	14.5648	14.5979	14.5325	15.4952	15.317	20.8822	15.7498	15.7348	15.7036	15.6672	15.9592	14.9382	15.9013	16.0621	15.3648	15.2814	14.7401	15.5681	15.3674	14.9644	15.5399	16.8012	15.969	16.7377	16.3533	17.3771	16.3386	15.8712	16.562	16.2358	16.3007	16.3041
Rep3	14.1907	15.4587	14.4492	14.418	14.5388	15.4086	15.2108	20.8413	15.6618	15.7868	15.8276	15.753	16.235	14.8524	15.8508	16.1707	15.5067	15.2757	14.8667	15.3822	15.5737	15.0741	15.6671	16.6056	15.897	16.4961	16.2977	17.333	16.3407	16.0612	16.5902	16.2322	16.0757	16.2954
