# Supplementary material for: A Prognostic Model for Acute Myeloid Leukemia Based on IL-2/STAT5 Pathway-Related Genes
Source: Front Oncol. 2022 Feb 2;12:785899. doi: 10.3389/fonc.2022.785899 (PMC8847395; doi:10.3389/fonc.2022.785899)
Supplement: Supplementary file 12 [file Table_5.xlsx]

## Sheet: organized
	Univariate			Multivariate
	HR (95% CI)	P		HR (95% CI)	P
GSE37642-GPL96
Age	1.04 (1.03-1.05)	<0.001		1.03 (1.02-1.04)	<0.001
FAB classification	0.91 (0.85-0.99)	0.0191417		0.98 (0.91-1.06)	0.681155
RUNX1 mutation (yes vs. no)	2.10 (1.56-2.82)	<0.001		0.99 (0.71-1.38)	0.934784
RUNX1-RUNX1T1 (yes vs. no)	0.49 (0.27-0.9)	0.0208412		0.91 (0.47-1.75)	0.768189
ELN 2017 risk category	1.99 (1.7-2.31)	<0.001		1.61 (1.33-1.94)	<0.001
STAT5-associated signature risk score	1.98 (1.7-2.3)	<0.001		1.67 (1.39-2.00)	<0.001
GSE106291
Age	1.04 (1.02-1.05)	<0.001		1.03 (1.02-1.05)	<0.001
Gender (female vs. male)	1.19 (0.86-1.64)	0.291587
RUNX1 mutation (yes vs. no)	1.76 (1.2-2.57)	0.00361863		1.35 (0.91-1.99)	0.135962
RUNX1-RUNX1T1 (yes vs. no)	0.61 (0.19-1.9)	0.390178
STAT5-associated signature risk score	1.07 (1.04-1.11)	<0.001		1.05 (1.02-1.09)	0.00292166
GSE12417-GPL96
Age	1.03 (1.01-1.04)	<0.001		1.02 (1.01-1.04)	<0.001
FAB classification	0.86 (0.76-0.97)	0.01308		0.89 (0.79-1.01)	0.0722004
STAT5-associated signature risk score	1.21 (1.13-1.31)	<0.001		1.21 (1.13-1.31)	<0.001
GSE37642-GPL570
Age	1.02 (1.01-1.04)	0.00103366		1.02 (1.01-1.04)	0.00263322
FAB classification	0.97 (0.86-1.1)	0.634181
RUNX1 mutation (yes vs. no)	1.98 (1.14-3.43)	0.0145696		1.66 (0.96-2.89)	0.0707849
RUNX1-RUNX1T1 (yes vs. no)	0.79 (0.32-1.94)	0.603048
STAT5-associated signature risk score	2.60 (1.66-4.08)	<0.001		2.66 (1.66-4.25)	<0.001
OHSU
Age	1.03 (1.02-1.04)	<0.001		1.03 (1.02-1.04)	<0.001
Bone marrow blasts (>70 vs. ≤70%)	1.11 (0.79-1.56)	0.533607
FAB classification	1.25 (1-1.57)	0.0526269
LDH (>300 vs. ≤300 U/L)	0.72 (0.45-1.14)	0.157864
WBC (>10 vs. ≤10 × 109/L)	1.21 (0.89-1.65)	0.226038
Platelets (>40 vs. ≤40 × 109/L)	0.84 (0.61-1.17)	0.306112
FLT3-ITD (yes vs. no)	1.18 (0.86-1.61)	0.313417
NPM1 mutation (yes vs. no)	0.95 (0.69-1.31)	0.768143
CEBPA mutation (yes vs. no)	1.04 (0.58-1.87)	0.891251
ELN 2017 risk category	1.51 (1.26-1.81)	<0.001		1.38 (1.04-1.84)	0.0257573
ELN 2008 risk category	1.26 (1.1-1.45)	0.00106716		1.00 (0.81-1.23)	0.993573
STAT5-associated signature risk score	1.02 (1.01-1.03)	<0.001		1.01 (1.00-1.03)	0.0353214
TARGET
Bone marrow blasts (>70 vs. ≤70%)	0.79 (0.5-1.25)	0.312733
Gender (female vs. male)	0.69 (0.44-1.09)	0.110136
FAB classification	1.01 (0.88-1.16)	0.903941
WBC (>10 vs. ≤10 × 109/L)	0.79 (0.43-1.47)	0.461522
CEBPA mutation (yes vs. no)	0.15 (0.02-1.06)	0.0577378
FLT3-ITD (yes vs. no)	2.63 (1.34-5.15)	0.00475051
NPM1_mutation	0.64 (0.2-2.04)	0.452648
STAT5-associated signature risk score	1.01 (1-1.03)	0.128747
TCGA
Age	1.04 (1.02-1.05)	<0.001		1.02 (1.01-1.04)	0.00567874
Bone marrow blasts (>70 vs. ≤70%)	1.11 (0.67-1.84)	0.68044
Gender (female vs. male)	0.94 (0.63-1.41)	0.770446
FAB classification	1.06 (0.93-1.2)	0.370279
Platelets (>40 vs. ≤40 × 109/L)	1.25 (0.83-1.91)	0.288029
FLT3_Mutation	1.20 (0.76-1.88)	0.429274
NPM1 mutation (yes vs. no)	1.16 (0.74-1.83)	0.519342
ELN 2017 risk category	1.60 (1.19-2.14)	0.00171508		1.47 (0.98-2.19)	0.0619042
Cytogenetic risk category	1.74 (1.25-2.43)	0.00112694		0.90 (0.54-1.49)	0.668596
STAT5-associated signature risk score	1.86 (1.43-2.43)	<0.001		1.49 (1.09-2.05)	0.0135661
